# Supplementary material for: Long-Term Conservation Management of the Endangered Canarian Lizards Gallotia simonyi and G. bravoana (Fam. Lacertidae) (2006–2024)
Source: Animals (Basel). 2026 Jun 17;16(12):1869. doi: 10.3390/ani16121869 (PMC13295717; doi:10.3390/ani16121869)
Supplement: Supplementary file 1 [file animals-16-01869-s001.zip]

Archive with 1 entries (1 files):
- animals-4210800-supplementary.pdf
